# Supplementary material for: Characterization of Histone H3 Lysine 4 and 36 Tri-methylation in Brassica rapa L
Source: Front Plant Sci. 2021 Jun 7;12:659634. doi: 10.3389/fpls.2021.659634 (PMC8215614; doi:10.3389/fpls.2021.659634)
Supplement: Supplementary file 2 [file Data_Sheet_1.xlsx]

## Sheet: TableS1
Supplementary Table S1. Sequence data of ChIP-seq in RJKB-T23 and RJKB-T24
Sample	a. Total number of reads	b. Mapped reads	b/a (%)	c. Mapped reads (Unique aligned)	c/a (%)	d. Mapped in A01-A10	d/c (%)	e. Mapped in IRRs	e/c (%)
Input
RJKB-T23 rep1*	30674566	27017433	0.880776	14575541	0.475167	12405527	0.851119	6294140	0.431829
RJKB-T23 rep2*	41092509	36173019	0.880283	18713543	0.4554	16174659	0.864329	7683962	0.41061
Total (rep1 + rep2)	71767075	63190452	0.880494	33289084	0.463849	28580186	0.858545	13978102	0.4199
RJKB-T24 rep1*	27342223	24058760	0.879912	12247035	0.447917	10320865	0.842724	5369066	0.438397
RJKB-T24 rep2*	37826546	33372769	0.882258	18221789	0.48172	15809899	0.867637	7130500	0.391317
Total (rep1 + rep2)	65168769	57431529	0.881274	30468824	0.467537	26130764	0.857623	12499566	0.410241
H3K4me3
RJKB-T23	30596386	28639370	0.936038	17041548	0.556979	16317538	0.957515	3188886	0.187124
RJKB-T24	41092059	38531342	0.937683	19753824	0.480721	18974076	0.960527	3513416	0.17786
H3K36me3
RJKB-T23	21907233	19828887	0.90513	12669101	0.578307	12121794	0.9568	1676741	0.132349
RJKB-T24	38707655	35231079	0.910184	19778151	0.510962	18909961	0.956104	2878052	0.145517
* Data from Akter et al. (2019)

## Sheet: Table S2
Supplementary Table S2. Sequences of primers used for ChIP-qPCR
Name	Primer sequences (5'-3')
ChIP-qPCR (H3K4me3)
Positive control
Bra013206	GACGAGCACAAGAGTGGTGA	TAATCGCTGTCGCTGTCACT
Bra039113	CTCCTCTCTCCGGCTTCTTC	AAGGGGTGATGATAGGAGCA
Negative control
FWA	CGGCATATGATTCGTTTGTG	CCTGGTTGTGTAGCATGTGG
STM	TGGAGAGTGGTTCCAACAGCACTTC	GGAGCTACTTTGTTGGTGGTGTGAC
ChIP-qPCR (H3K36me3)
Positive control
Bra028174	ACGGGTTTGTTTACCGTGAG	CTGATGCACTGGACTTGACG
Bra028913	CCCTGGGAGCAACTCTGTTA	GTGGGAGCAATCCTGATGAC
Negative control
AG	AAATGAGAGGAACAATCCAAGTATG	ACACTAACTGAAGAGCGGTTTGGTC
Bra018355	TCAACTTGTGGAACCGTCAA	CCACCATCTCCTTCCATGTT
Sequential ChIP-qPCR
VIN3	AGCGTGAGTACATGTTTTACATGC	CTTGAAATGAAGAAGGATCTATGTC
LHY	ATGGATCCTGAAGGTTTCACGAG	TCCAAACGCTGCCGTCTGCGGTG
ERF13	CAATAACGGTGTTAACCCACCCG	CGCGGAGAGTGTTGTAGATGGCC
ORA59	GAGGGAGAAGACACCGTGGTGGC	GTCGAACGTCCCGAGCCACACTC
IAA17	GGCAGTGTTGGGCTGAATCTGAG	TAGCACTCACGACGTCGTGGCTC
WRKY6	GGGTTGGTCTGGTCTCACTCTTG	CCTGAATTCACTGCCGTCGATGG
WRKY48	CACAGAGACCAAGATAGATCACC	TTCCCAGCTAGCTCCAACTGATG
Bra037182	CAGTGCCATTGGTGACTTTG	CCTCTCCGCTTTCGTTAGTG
FLC-1	TGGGGAGGAAGAAACTTGAA	CACCGGAGGAGAAGCTGTAG
FLC-2	CGACAAGTCACCTTCTCCAA	AGAGGAACGGAAGCGAAAAG
FLC-3	TTGAGAACAAAAGTAGCCGACA	GGCTAATAAAGGAAGGCACAGA
For reference
Bra011336	GGGAATCAGCTTTTGTGGTG	AAATGACCCGATCAGCAAAG

## Sheet: TableS3
Supplementary Table S3. Mapped reads in genic region using Input-DNA-seq and ChIP-seq data of RJKB-T23 and RJKB-T24
Sample	a. Mapped reads	b. Upstream	b/a	c. Exon	c/a	d. Intron	d/a	e. Downstream	e/a
	(Unique aligned)	(2kb)						(2kb)
Input
RJKB-T23 rep1*	14575541	3104668	0.213005	3617693	0.248203	1815451	0.124555	3410205	0.233968
RJKB-T23 rep2*	18713543	4185124	0.223641	4588848	0.245215	2498728	0.133525	4712180	0.251806
RJKB-T24 rep1*	12247035	2549482	0.208171	2971301	0.242614	1474871	0.120427	2787697	0.227622
RJKB-T24 rep2*	18221789	4192231	0.230067	4433169	0.243289	2573304	0.141221	4778009	0.262214
H3K27me3
H3K4me3
RJKB-T23	17041548	6730625	0.394954	9233871	0.541845	4271496	0.250652	5984367	0.351163
RJKB-T24	19753824	8076045	0.408835	10619642	0.537599	5073689	0.256846	7080689	0.358446
H3K36me3
RJKB-T23	12669101	4310656	0.34025	6304469	0.497626	4114773	0.324788	4054592	0.320038
RJKB-T24	19778151	6560514	0.331705	9776037	0.494285	6005833	0.30366	6439203	0.325572
* Data from Akter et al. (2019)

## Sheet: Table S4
Supplementary Table S4. Comparison of the H3K4me3, H3K36me3, and H3K27me3-marked genes
	Total number of genes	1	2	3
1. H3K4me3 (T23&T24)	16759		10119	3699
2. H3K36me3 (T23&T24)	11844			671
3. H3K27me3 (T23&T24)*	10456
* Data from Akter et al. (2019)

## Sheet: Table S5
Supplementary Table S5. Gene list having H3K4me3, H3K36me3, and H3K27me3 and showing changing expression levels by Fusarium inoculation and vernalization
ID	H3K4me3	H3K36me3	H3K27me3	Fusarium	Vernalization	Different H3K27me3 levels between 2-day cotyledons and 14-day leaves
Bra000001	NO	NO	YES
Bra000002	NO	NO	YES
Bra000003	NO	NO	NO
Bra000004	YES	YES	NO
Bra000005	YES	YES	NO
Bra000006	NO	YES	NO
Bra000007	YES	NO	NO
Bra000008	YES	NO	YES
Bra000009	YES	YES	NO
Bra000010	NO	NO	YES
Bra000011	NO	NO	NO			2d-C
Bra000012	YES	YES	NO
Bra000013	YES	YES	NO
Bra000014	NO	NO	YES
Bra000015	NO	NO	NO
Bra000016	NO	NO	NO
Bra000017	YES	NO	YES
Bra000018	YES	YES	YES		DOWN
Bra000019	NO	YES	YES
Bra000020	NO	NO	YES
Bra000021	NO	NO	NO		DOWN
Bra000022	YES	NO	YES
Bra000023	YES	YES	NO
Bra000024	NO	NO	NO
Bra000025	YES	NO	NO
Bra000026	YES	YES	NO
Bra000027	NO	NO	YES
Bra000028	NO	NO	NO
Bra000029	YES	YES	NO
Bra000030	NO	NO	YES
Bra000031	NO	YES	NO
Bra000032	NO	NO	NO
Bra000033	YES	NO	NO
Bra000034	YES	YES	NO
Bra000035	NO	NO	NO
Bra000036	YES	YES	NO
Bra000037	NO	NO	NO
Bra000038	YES	NO	NO
Bra000039	YES	NO	YES
Bra000040	NO	NO	NO
Bra000041	NO	NO	NO
Bra000042	YES	YES	NO
Bra000043	NO	NO	NO
Bra000044	NO	NO	YES			14d-L
Bra000045	NO	NO	YES
Bra000046	YES	NO	YES
Bra000047	YES	YES	NO
Bra000048	NO	NO	NO
Bra000049	NO	NO	YES
Bra000050	NO	NO	NO
Bra000051	NO	NO	YES
Bra000052	NO	NO	YES
Bra000053	YES	NO	YES
Bra000054	NO	NO	NO
Bra000055	YES	YES	NO
Bra000056	NO	NO	NO		UP
Bra000057	NO	NO	NO
Bra000058	NO	NO	YES
Bra000059	NO	NO	YES
Bra000060	YES	YES	NO
Bra000061	NO	NO	NO
Bra000062	YES	YES	YES
Bra000063	YES	YES	NO
Bra000064	NO	YES	NO
Bra000065	NO	YES	NO
Bra000066	YES	NO	NO
Bra000067	NO	NO	YES
Bra000068	NO	NO	YES
Bra000069	NO	NO	NO
Bra000070	YES	YES	NO
Bra000071	NO	NO	NO
Bra000072	NO	NO	YES
Bra000073	YES	YES	YES
Bra000074	NO	NO	YES
Bra000075	YES	YES	NO
Bra000076	NO	NO	NO
Bra000077	YES	YES	NO
Bra000078	NO	NO	NO
Bra000079	YES	NO	YES
Bra000080	YES	NO	YES
Bra000081	NO	NO	NO
Bra000082	YES	NO	YES
Bra000083	NO	NO	NO
Bra000084	YES	YES	NO
Bra000085	NO	NO	NO
Bra000086	NO	NO	NO
Bra000087	NO	NO	NO	DOWN
Bra000088	NO	NO	NO
Bra000089	YES	YES	NO
Bra000090	YES	NO	YES		DOWN
Bra000091	YES	YES	NO
Bra000092	YES	YES	NO
Bra000093	NO	NO	NO
Bra000094	YES	YES	NO
Bra000095	NO	NO	YES
Bra000096	NO	NO	NO
Bra000097	NO	NO	NO
Bra000098	NO	NO	NO
Bra000099	NO	NO	NO
Bra000100	NO	YES	NO
Bra000101	NO	NO	YES
Bra000102	YES	YES	NO
Bra000103	YES	YES	NO
Bra000104	NO	NO	YES
Bra000105	NO	NO	YES
Bra000106	NO	NO	YES
Bra000107	NO	NO	YES
Bra000108	NO	NO	NO
Bra000109	NO	NO	YES		UP
Bra000110	NO	NO	YES
Bra000111	YES	YES	NO		UP
Bra000112	NO	NO	NO
Bra000113	NO	NO	YES
Bra000114	NO	YES	NO
Bra000115	YES	YES	NO
Bra000116	NO	NO	YES
Bra000117	YES	YES	NO
Bra000118	NO	NO	NO
Bra000119	YES	NO	YES		UP
Bra000120	YES	YES	NO
Bra000121	NO	NO	YES
Bra000122	NO	NO	YES
Bra000123	NO	NO	NO
Bra000124	YES	YES	NO
Bra000125	NO	NO	NO
Bra000126	YES	YES	NO
Bra000127	YES	YES	NO
Bra000128	NO	NO	NO
Bra000129	NO	NO	YES
Bra000130	NO	YES	NO
Bra000131	YES	YES	NO
Bra000132	NO	NO	YES		DOWN
Bra000133	NO	NO	NO
Bra000134	NO	NO	NO
Bra000135	NO	NO	NO
Bra000136	YES	YES	NO
Bra000137	NO	NO	YES
Bra000138	YES	YES	NO
Bra000139	YES	YES	NO
Bra000140	YES	NO	NO		UP
Bra000141	NO	NO	NO
Bra000142	YES	NO	YES		DOWN
Bra000143	YES	NO	NO
Bra000144	YES	YES	NO
Bra000145	YES	YES	NO
Bra000146	NO	NO	NO
Bra000147	YES	YES	NO
Bra000148	NO	NO	NO
Bra000149	YES	YES	NO
Bra000150	YES	YES	NO
Bra000151	YES	YES	NO
Bra000152	YES	YES	YES
Bra000153	YES	YES	NO
Bra000154	YES	YES	NO
Bra000155	YES	YES	NO
Bra000156	NO	NO	NO
Bra000157	YES	YES	NO
Bra000158	YES	YES	NO
Bra000159	NO	NO	NO
Bra000160	NO	NO	YES
Bra000161	YES	YES	NO
Bra000162	NO	NO	NO
Bra000163	YES	YES	NO
Bra000164	NO	NO	NO
Bra000165	YES	NO	NO		DOWN
Bra000166	YES	YES	NO
Bra000167	YES	YES	NO
Bra000168	YES	NO	NO
Bra000169	YES	NO	NO
Bra000170	NO	NO	NO
Bra000171	YES	YES	YES
Bra000172	NO	NO	YES			14d-L
Bra000173	NO	NO	YES
Bra000174	NO	NO	YES
Bra000175	NO	NO	YES
Bra000176	NO	NO	YES
Bra000177	NO	NO	NO
Bra000178	YES	NO	YES
Bra000179	YES	NO	NO
Bra000180	NO	NO	YES
Bra000181	YES	YES	NO
Bra000182	YES	YES	NO
Bra000183	NO	NO	YES
Bra000184	NO	NO	YES
Bra000185	NO	NO	NO
Bra000186	NO	NO	NO
Bra000187	NO	NO	YES
Bra000188	NO	NO	YES
Bra000189	NO	NO	YES
Bra000190	YES	YES	NO
Bra000191	NO	NO	YES
Bra000192	NO	NO	NO
Bra000193	YES	YES	NO
Bra000194	YES	NO	NO		DOWN	2d-C
Bra000195	YES	NO	NO
Bra000196	NO	NO	NO
Bra000197	YES	YES	NO
Bra000198	YES	YES	NO
Bra000199	NO	NO	NO
Bra000200	YES	YES	NO
Bra000201	NO	NO	NO
Bra000202	NO	NO	YES	UP
Bra000203	YES	NO	YES
Bra000204	YES	YES	NO
Bra000205	NO	NO	YES
Bra000206	YES	YES	NO
Bra000207	NO	NO	NO
Bra000208	NO	NO	NO
Bra000209	YES	YES	NO
Bra000210	NO	NO	NO
Bra000211	YES	YES	NO
Bra000212	NO	NO	YES
Bra000213	YES	YES	NO
Bra000214	NO	NO	NO
Bra000215	NO	NO	NO
Bra000216	YES	NO	YES
Bra000217	NO	NO	NO
Bra000218	YES	NO	YES
Bra000219	NO	NO	NO
Bra000220	YES	YES	NO
Bra000221	NO	NO	YES
Bra000222	YES	NO	NO
Bra000223	NO	NO	YES
Bra000224	YES	NO	NO
Bra000225	YES	NO	NO
Bra000226	YES	YES	NO
Bra000227	NO	NO	NO
Bra000228	NO	NO	YES
Bra000229	NO	NO	NO
Bra000230	YES	YES	NO
Bra000231	NO	NO	NO
Bra000232	YES	YES	NO
Bra000233	NO	NO	YES
Bra000234	YES	YES	NO
Bra000235	NO	NO	YES
Bra000236	YES	YES	NO
Bra000237	NO	YES	NO
Bra000238	NO	YES	NO
Bra000239	YES	YES	NO
Bra000240	NO	NO	NO
Bra000241	YES	NO	NO
Bra000242	YES	NO	NO
Bra000243	NO	NO	NO
Bra000244	NO	NO	YES
Bra000245	YES	NO	YES
Bra000246	YES	YES	NO
Bra000247	YES	NO	NO
Bra000248	NO	NO	NO
Bra000249	NO	NO	NO
Bra000250	YES	NO	NO
Bra000251	YES	YES	YES
Bra000252	NO	NO	NO
Bra000253	YES	YES	NO
Bra000254	YES	NO	YES
Bra000255	NO	NO	NO
Bra000256	YES	NO	YES		DOWN
Bra000257	NO	NO	YES
Bra000258	NO	NO	YES
Bra000259	NO	NO	YES
Bra000260	NO	NO	YES
Bra000261	YES	NO	YES
Bra000262	YES	YES	NO
Bra000263	YES	NO	YES		UP
Bra000264	NO	NO	YES
Bra000265	NO	NO	YES		UP
Bra000266	YES	NO	YES
Bra000267	YES	YES	NO
Bra000268	YES	YES	NO
Bra000269	YES	NO	YES
Bra000270	NO	NO	YES
Bra000271	NO	NO	NO
Bra000272	YES	NO	NO		DOWN
Bra000273	NO	NO	NO
Bra000274	YES	YES	NO
Bra000275	NO	NO	NO
Bra000276	NO	NO	NO
Bra000277	YES	NO	NO
Bra000278	NO	NO	YES
Bra000279	NO	NO	NO
Bra000280	YES	YES	NO
Bra000281	NO	NO	NO
Bra000282	YES	NO	YES		DOWN
Bra000283	NO	NO	NO
Bra000284	NO	NO	YES
Bra000285	NO	NO	NO
Bra000286	NO	NO	NO
Bra000287	NO	NO	NO
Bra000288	YES	YES	NO
Bra000289	YES	NO	YES		DOWN
Bra000290	YES	YES	YES
Bra000291	YES	NO	YES
Bra000292	YES	NO	YES
Bra000293	NO	YES	NO
Bra000294	YES	YES	NO
Bra000295	YES	YES	NO
Bra000296	YES	NO	NO
Bra000297	YES	YES	NO
Bra000298	YES	YES	NO
Bra000299	NO	NO	YES
Bra000300	NO	NO	NO
Bra000301	NO	NO	NO
Bra000302	YES	YES	NO
Bra000303	YES	YES	NO
Bra000304	YES	YES	NO
Bra000305	NO	NO	NO
Bra000306	NO	NO	NO
Bra000307	NO	NO	NO
Bra000308	NO	NO	NO
Bra000309	NO	NO	YES
Bra000310	YES	NO	YES	UP	DOWN
Bra000311	NO	NO	YES	UP	DOWN
Bra000312	NO	NO	YES
Bra000313	NO	NO	YES
Bra000314	NO	NO	YES
Bra000315	YES	NO	YES	UP
Bra000316	NO	NO	NO
Bra000317	YES	YES	NO			2d-C
Bra000318	NO	NO	NO
Bra000319	NO	NO	NO
Bra000320	NO	NO	YES
Bra000321	YES	YES	NO
Bra000322	NO	NO	YES
Bra000323	NO	NO	YES
Bra000324	NO	NO	YES
Bra000325	NO	NO	NO
Bra000326	YES	YES	NO
Bra000327	NO	NO	YES
Bra000328	YES	NO	NO
Bra000329	NO	NO	YES
Bra000330	YES	NO	YES
Bra000331	NO	NO	YES
Bra000332	NO	NO	YES
Bra000333	NO	NO	NO
Bra000334	YES	YES	NO
Bra000335	NO	NO	NO
Bra000336	NO	NO	NO
Bra000337	NO	NO	NO
Bra000338	YES	YES	NO
Bra000339	YES	YES	NO
Bra000340	NO	NO	NO
Bra000341	NO	NO	NO
Bra000342	NO	NO	YES
Bra000343	NO	NO	YES
Bra000344	YES	YES	NO		DOWN
Bra000345	YES	YES	NO
Bra000346	YES	YES	NO
Bra000347	YES	YES	NO
Bra000348	YES	NO	YES
Bra000349	NO	YES	NO
Bra000350	NO	NO	YES
Bra000351	NO	NO	NO
Bra000352	NO	NO	YES
Bra000353	NO	NO	NO
Bra000354	NO	NO	YES		DOWN
Bra000355	YES	YES	NO
Bra000356	NO	YES	NO
Bra000357	YES	YES	NO
Bra000358	NO	NO	NO		UP
Bra000359	YES	YES	NO
Bra000360	NO	YES	NO
Bra000361	YES	YES	NO
Bra000362	NO	NO	YES
Bra000363	NO	NO	YES
Bra000364	YES	NO	YES
Bra000365	YES	YES	NO
Bra000366	YES	NO	NO
Bra000367	YES	YES	NO
Bra000368	NO	NO	NO
Bra000369	NO	NO	YES
Bra000370	NO	NO	YES
Bra000371	YES	YES	NO
Bra000372	YES	NO	NO
Bra000373	YES	NO	YES
Bra000374	YES	YES	NO
Bra000375	YES	YES	NO
Bra000376	YES	YES	YES
Bra000377	NO	NO	NO		DOWN
Bra000378	YES	YES	YES
Bra000379	YES	YES	NO
Bra000380	YES	NO	YES
Bra000381	NO	NO	NO
Bra000382	NO	NO	YES	UP	DOWN
Bra000383	NO	NO	NO
Bra000384	YES	YES	NO
Bra000385	NO	YES	NO
Bra000386	YES	YES	NO
Bra000387	YES	YES	NO
Bra000388	NO	NO	YES
Bra000389	NO	NO	YES
Bra000390	YES	NO	YES
Bra000391	YES	YES	NO
Bra000392	NO	NO	YES
Bra000393	NO	NO	YES
Bra000394	YES	YES	NO
Bra000395	YES	NO	NO
Bra000396	YES	YES	NO
Bra000397	YES	YES	NO
Bra000398	YES	YES	NO
Bra000399	NO	NO	NO
Bra000400	YES	YES	NO
Bra000401	NO	NO	NO
Bra000402	NO	NO	YES
Bra000403	NO	YES	NO
Bra000404	NO	NO	NO
Bra000405	YES	NO	YES
Bra000406	NO	NO	YES
Bra000407	NO	NO	NO
Bra000408	NO	YES	NO
Bra000409	NO	NO	NO
Bra000410	YES	YES	NO
Bra000411	YES	NO	NO
Bra000412	YES	NO	NO
Bra000413	YES	YES	NO
Bra000414	NO	NO	YES
Bra000415	NO	NO	NO
Bra000416	YES	NO	NO
Bra000417	YES	YES	NO
Bra000418	NO	NO	NO
Bra000419	NO	NO	NO		DOWN
Bra000420	NO	NO	NO
Bra000421	YES	NO	YES
Bra000422	NO	NO	NO
Bra000423	YES	NO	NO		DOWN
Bra000424	NO	NO	NO
Bra000425	NO	NO	YES
Bra000426	NO	NO	NO
Bra000427	NO	NO	NO
Bra000428	NO	NO	NO
Bra000429	YES	NO	YES
Bra000430	NO	NO	NO
Bra000431	NO	NO	NO
Bra000432	YES	NO	NO
Bra000433	YES	NO	NO
Bra000434	NO	NO	YES
Bra000435	YES	NO	NO
Bra000436	NO	NO	NO
Bra000437	NO	NO	NO
Bra000438	YES	NO	YES
Bra000439	NO	NO	YES
Bra000440	YES	YES	YES
Bra000441	YES	NO	YES	UP	DOWN
Bra000442	NO	NO	NO
Bra000443	NO	NO	NO
Bra000444	YES	YES	NO
Bra000445	YES	YES	NO
Bra000446	YES	NO	NO
Bra000447	NO	NO	NO
Bra000448	NO	NO	NO
Bra000449	YES	NO	NO
Bra000450	NO	NO	NO
Bra000451	NO	NO	NO
Bra000452	NO	YES	NO			2d-C
Bra000453	YES	NO	YES
Bra000454	YES	YES	NO
Bra000455	YES	YES	NO
Bra000456	YES	YES	NO
Bra000457	YES	YES	NO
Bra000458	YES	YES	NO
Bra000459	NO	NO	NO
Bra000460	NO	YES	NO
Bra000461	YES	YES	YES		UP
Bra000462	NO	NO	YES
Bra000463	NO	NO	NO
Bra000464	NO	NO	NO
Bra000465	NO	YES	NO
Bra000466	NO	NO	NO
Bra000467	YES	NO	YES
Bra000468	YES	NO	NO
Bra000469	YES	NO	YES
Bra000470	YES	NO	YES
Bra000471	NO	NO	NO
Bra000472	NO	NO	NO
Bra000473	YES	YES	NO			2d-C
Bra000474	NO	YES	NO
Bra000475	YES	NO	NO
Bra000476	YES	YES	NO
Bra000477	YES	YES	NO
Bra000478	YES	NO	YES
Bra000479	YES	NO	NO			2d-C
Bra000480	YES	YES	NO
Bra000481	YES	YES	NO
Bra000482	NO	NO	NO
Bra000483	NO	NO	NO
Bra000484	NO	NO	YES
Bra000485	YES	YES	NO
Bra000486	NO	NO	YES
Bra000487	NO	NO	NO		UP
Bra000488	YES	NO	YES
Bra000489	YES	NO	NO
Bra000490	YES	YES	NO
Bra000491	YES	NO	YES			14d-L
Bra000492	NO	NO	NO
Bra000493	NO	NO	NO
Bra000494	YES	YES	NO
Bra000495	YES	NO	NO
Bra000496	YES	NO	NO
Bra000497	YES	NO	YES
Bra000498	NO	NO	NO
Bra000499	NO	NO	NO
Bra000500	NO	NO	NO
Bra000501	YES	YES	NO
Bra000502	YES	NO	YES
Bra000503	YES	YES	NO
Bra000504	NO	NO	YES
Bra000505	NO	NO	NO
Bra000506	NO	NO	YES
Bra000507	NO	NO	NO
Bra000508	YES	YES	NO
Bra000509	NO	NO	NO
Bra000510	YES	YES	NO
Bra000511	YES	NO	YES
Bra000512	NO	NO	NO
Bra000513	YES	NO	YES	UP	DOWN
Bra000514	NO	NO	YES
Bra000515	NO	NO	YES
Bra000516	YES	NO	NO
Bra000517	YES	YES	YES
Bra000518	NO	NO	NO
Bra000519	YES	NO	YES
Bra000520	YES	YES	NO
Bra000521	NO	NO	NO
Bra000522	NO	NO	YES
Bra000523	NO	NO	NO
Bra000524	YES	YES	NO
Bra000525	NO	NO	NO
Bra000526	YES	NO	YES
Bra000527	NO	NO	NO
Bra000528	NO	NO	NO
Bra000529	YES	YES	NO
Bra000530	NO	NO	NO
Bra000531	NO	NO	NO
Bra000532	NO	NO	NO
Bra000533	NO	NO	NO
Bra000534	NO	NO	NO
Bra000535	YES	NO	NO
Bra000536	NO	NO	NO
Bra000537	NO	NO	NO
Bra000538	NO	YES	YES
Bra000539	YES	YES	NO
Bra000540	YES	NO	YES
Bra000541	YES	NO	NO
Bra000542	YES	NO	NO		DOWN
Bra000543	NO	NO	NO
Bra000544	YES	YES	NO
Bra000545	YES	YES	YES
Bra000546	YES	YES	YES		UP
Bra000547	YES	YES	NO
Bra000548	YES	NO	NO
Bra000549	NO	NO	YES
Bra000550	NO	NO	NO			2d-C
Bra000551	NO	NO	NO
Bra000552	NO	NO	NO
Bra000553	NO	NO	NO
Bra000554	YES	YES	NO
Bra000555	NO	NO	YES
Bra000556	YES	NO	YES
Bra000557	YES	NO	NO
Bra000558	YES	YES	NO
Bra000559	YES	NO	NO
Bra000560	YES	YES	YES
Bra000561	YES	YES	NO
Bra000562	NO	NO	NO
Bra000563	NO	NO	NO
Bra000564	YES	YES	NO
Bra000565	NO	NO	NO
Bra000566	YES	YES	NO
Bra000567	NO	NO	NO
Bra000568	YES	NO	NO
Bra000569	YES	YES	NO
Bra000570	YES	YES	NO			2d-C
Bra000571	NO	YES	NO
Bra000572	YES	NO	YES
Bra000573	YES	YES	NO
Bra000574	NO	NO	NO
Bra000575	YES	YES	NO
Bra000576	YES	NO	NO
Bra000577	YES	YES	NO
Bra000578	YES	NO	NO
Bra000579	NO	NO	NO
Bra000580	NO	NO	NO
Bra000581	NO	NO	YES
Bra000582	NO	NO	YES
Bra000583	YES	YES	NO
Bra000584	NO	NO	NO
Bra000585	YES	YES	NO
Bra000586	NO	NO	NO
Bra000587	YES	YES	NO
Bra000588	YES	NO	NO
Bra000589	NO	NO	NO
Bra000590	NO	NO	NO
Bra000591	NO	NO	NO
Bra000592	YES	YES	NO
Bra000593	NO	NO	NO
Bra000594	YES	YES	NO
Bra000595	YES	YES	NO
Bra000596	NO	YES	NO
Bra000597	NO	NO	NO
Bra000598	NO	NO	NO
Bra000599	NO	NO	NO		DOWN
Bra000600	YES	YES	NO
Bra000601	YES	YES	NO
Bra000602	YES	YES	NO
Bra000603	NO	NO	NO
Bra000604	YES	YES	YES
Bra000605	NO	NO	NO
Bra000606	NO	NO	NO
Bra000607	NO	NO	NO
Bra000608	NO	NO	YES
Bra000609	YES	NO	NO
Bra000610	NO	NO	NO
Bra000611	NO	NO	YES
Bra000612	NO	NO	NO
Bra000613	YES	NO	NO		DOWN
Bra000614	YES	YES	NO
Bra000615	NO	NO	YES
Bra000616	YES	YES	NO
Bra000617	YES	YES	NO
Bra000618	YES	NO	NO
Bra000619	YES	YES	NO
Bra000620	NO	NO	NO
Bra000621	YES	YES	NO			2d-C
Bra000622	YES	YES	NO
Bra000623	YES	YES	NO
Bra000624	NO	NO	NO
Bra000625	YES	YES	NO
Bra000626	NO	NO	YES
Bra000627	NO	NO	NO
Bra000628	NO	NO	YES
Bra000629	NO	NO	NO
Bra000630	NO	NO	NO
Bra000631	NO	NO	NO
Bra000632	YES	NO	NO
Bra000633	YES	YES	NO
Bra000634	YES	YES	NO
Bra000635	NO	YES	NO		UP
Bra000636	YES	YES	NO
Bra000637	YES	NO	NO		UP
Bra000638	NO	NO	YES
Bra000639	NO	NO	NO
Bra000640	YES	NO	NO
Bra000641	YES	YES	NO			2d-C
Bra000642	YES	YES	NO
Bra000643	YES	YES	NO
Bra000644	YES	NO	NO
Bra000645	NO	NO	YES
Bra000646	NO	NO	NO
Bra000647	NO	NO	NO
Bra000648	NO	NO	NO
Bra000649	NO	NO	YES
Bra000650	NO	NO	YES
Bra000651	NO	NO	NO
Bra000652	NO	NO	YES
Bra000653	NO	NO	NO
Bra000654	YES	YES	NO
Bra000655	NO	NO	NO
Bra000656	NO	YES	NO
Bra000657	YES	YES	NO
Bra000658	YES	NO	YES
Bra000659	YES	YES	YES
Bra000660	YES	NO	NO
Bra000661	YES	NO	NO
Bra000662	NO	NO	NO
Bra000663	YES	YES	NO
Bra000664	NO	NO	NO
Bra000665	YES	NO	YES
Bra000666	NO	NO	NO
Bra000667	YES	YES	NO
Bra000668	NO	NO	YES
Bra000669	NO	NO	NO
Bra000670	NO	NO	NO		UP
Bra000671	NO	NO	NO
Bra000672	YES	YES	NO
Bra000673	NO	NO	NO
Bra000674	YES	YES	NO
Bra000675	NO	NO	NO
Bra000676	YES	YES	NO
Bra000677	YES	YES	NO
Bra000678	NO	NO	NO
Bra000679	YES	YES	NO
Bra000680	YES	YES	NO
Bra000681	NO	NO	NO
Bra000682	NO	NO	YES
Bra000683	NO	YES	NO
Bra000684	YES	YES	NO
Bra000685	NO	NO	NO
Bra000686	YES	NO	YES			14d-L
Bra000687	NO	NO	NO
Bra000688	YES	YES	NO
Bra000689	YES	YES	NO
Bra000690	YES	YES	NO
Bra000691	NO	NO	NO
Bra000692	YES	YES	NO
Bra000693	NO	NO	NO
Bra000694	YES	YES	NO
Bra000695	NO	NO	NO
Bra000696	NO	NO	YES
Bra000697	NO	NO	YES			14d-L
Bra000698	NO	NO	NO
Bra000699	YES	YES	NO
Bra000700	YES	YES	NO
Bra000701	NO	NO	NO
Bra000702	YES	YES	NO
Bra000703	NO	NO	NO	UP
Bra000704	NO	NO	NO
Bra000705	YES	YES	NO
Bra000706	NO	YES	NO
Bra000707	YES	NO	YES
Bra000708	NO	YES	NO
Bra000709	NO	NO	NO
Bra000710	YES	NO	YES
Bra000711	YES	YES	YES
Bra000712	NO	NO	YES
Bra000713	YES	NO	YES		DOWN
Bra000714	YES	YES	NO
Bra000715	YES	YES	NO
Bra000716	YES	YES	NO
Bra000717	YES	NO	YES
Bra000718	NO	NO	YES
Bra000719	YES	YES	NO
Bra000720	NO	NO	NO		DOWN
Bra000721	YES	YES	NO
Bra000722	NO	NO	NO
Bra000723	NO	NO	NO
Bra000724	YES	YES	NO
Bra000725	NO	NO	YES
Bra000726	NO	NO	YES
Bra000727	NO	NO	YES
Bra000728	YES	YES	NO
Bra000729	NO	NO	NO
Bra000730	NO	NO	NO
Bra000731	YES	NO	YES			14d-L
Bra000732	NO	NO	NO
Bra000733	NO	YES	NO
Bra000734	YES	YES	NO		DOWN
Bra000735	NO	NO	NO
Bra000736	NO	YES	NO
Bra000737	YES	YES	YES
Bra000738	YES	NO	YES
Bra000739	YES	YES	NO
Bra000740	YES	NO	NO
Bra000741	YES	YES	NO
Bra000742	NO	YES	NO
Bra000743	NO	NO	NO			2d-C
Bra000744	NO	NO	NO
Bra000745	NO	NO	NO
Bra000746	NO	NO	YES
Bra000747	YES	YES	NO
Bra000748	YES	NO	YES
Bra000749	NO	NO	NO		UP
Bra000750	NO	NO	NO
Bra000751	NO	NO	YES
Bra000752	NO	NO	YES
Bra000753	NO	NO	YES
Bra000754	YES	YES	NO
Bra000755	NO	NO	NO
Bra000756	YES	YES	NO
Bra000757	YES	YES	NO
Bra000758	YES	YES	NO
Bra000759	YES	YES	NO
Bra000760	NO	NO	YES
Bra000761	NO	NO	NO
Bra000762	YES	YES	NO		UP
Bra000763	NO	NO	YES
Bra000764	YES	NO	NO
Bra000765	NO	NO	NO
Bra000766	YES	YES	NO
Bra000767	YES	YES	NO			2d-C
Bra000768	YES	YES	NO
Bra000769	YES	YES	NO
Bra000771	NO	NO	NO
Bra000772	YES	NO	YES
Bra000773	YES	YES	NO
Bra000774	NO	NO	NO
Bra000775	NO	NO	YES		DOWN
Bra000776	NO	NO	NO
Bra000777	NO	NO	NO	DOWN
Bra000778	NO	NO	YES		DOWN
Bra000779	NO	NO	NO
Bra000780	NO	NO	YES
Bra000781	YES	YES	NO
Bra000782	NO	NO	NO
Bra000783	NO	NO	NO
Bra000784	YES	NO	NO
Bra000785	YES	YES	NO
Bra000786	NO	NO	NO
Bra000787	YES	YES	NO
Bra000788	YES	YES	YES
Bra000789	NO	NO	NO
Bra000790	NO	NO	YES
Bra000791	YES	YES	NO
Bra000792	NO	NO	NO
Bra000793	NO	YES	YES
Bra000794	NO	NO	YES
Bra000795	YES	NO	NO
Bra000796	YES	YES	YES
Bra000797	YES	NO	YES
Bra000798	YES	NO	YES
Bra000799	YES	NO	YES		DOWN
Bra000800	NO	NO	YES		DOWN
Bra000801	NO	NO	YES
Bra000802	NO	NO	NO
Bra000803	YES	YES	NO
Bra000804	YES	NO	YES
Bra000805	NO	NO	YES
Bra000806	NO	YES	NO		DOWN
Bra000807	YES	YES	YES
Bra000808	YES	YES	NO
Bra000809	YES	YES	NO			2d-C
Bra000810	YES	YES	NO
Bra000811	YES	YES	NO			2d-C
Bra000812	NO	NO	NO
Bra000813	NO	YES	NO		DOWN
Bra000814	YES	YES	NO
Bra000815	NO	NO	YES
Bra000816	YES	NO	YES
Bra000817	NO	NO	YES
Bra000818	NO	NO	YES
Bra000819	NO	NO	YES
Bra000820	YES	YES	YES
Bra000821	NO	NO	NO
Bra000822	NO	NO	NO
Bra000823	NO	NO	NO
Bra000824	NO	NO	YES
Bra000825	NO	NO	NO
Bra000826	YES	YES	NO
Bra000827	NO	NO	NO
Bra000828	NO	NO	NO
Bra000829	NO	NO	NO
Bra000830	NO	NO	NO
Bra000831	NO	NO	NO
Bra000832	NO	NO	NO
Bra000833	NO	NO	NO
Bra000834	NO	NO	NO
Bra000835	NO	NO	NO
Bra000836	NO	NO	NO
Bra000837	YES	YES	NO
Bra000838	NO	NO	NO
Bra000839	YES	YES	NO
Bra000840	NO	YES	NO
Bra000841	YES	NO	NO
Bra000842	YES	YES	NO
Bra000843	NO	NO	NO
Bra000844	YES	YES	NO
Bra000845	NO	NO	YES
Bra000846	YES	YES	NO
Bra000847	NO	NO	YES
Bra000848	NO	NO	YES
Bra000849	NO	NO	NO
Bra000850	YES	YES	NO		DOWN
Bra000851	NO	NO	YES
Bra000852	NO	NO	YES
Bra000853	YES	YES	NO
Bra000854	NO	NO	NO
Bra000855	NO	NO	NO
Bra000856	NO	NO	YES
Bra000857	YES	NO	NO
Bra000858	YES	NO	YES
Bra000859	YES	NO	NO
Bra000860	YES	YES	NO
Bra000861	NO	NO	YES
Bra000862	YES	YES	NO
Bra000863	YES	YES	NO
Bra000864	NO	NO	YES
Bra000865	YES	YES	NO
Bra000866	YES	NO	NO
Bra000867	NO	NO	NO
Bra000868	NO	NO	NO
Bra000869	NO	YES	NO
Bra000870	NO	NO	YES
Bra000871	NO	NO	NO
Bra000872	YES	YES	NO			2d-C
Bra000873	YES	YES	NO
Bra000874	NO	NO	NO			2d-C
Bra000875	YES	NO	NO	UP	DOWN
Bra000876	YES	NO	NO	UP	DOWN
Bra000877	YES	YES	NO
Bra000878	YES	YES	NO
Bra000879	YES	YES	NO
Bra000880	YES	YES	NO
Bra000881	YES	NO	YES
Bra000882	YES	YES	NO
Bra000883	YES	YES	NO		DOWN
Bra000884	NO	NO	NO
Bra000885	NO	NO	NO
Bra000886	NO	NO	NO
Bra000887	YES	NO	NO
Bra000888	NO	NO	NO
Bra000889	NO	NO	NO
Bra000890	NO	NO	NO
Bra000891	YES	NO	NO
Bra000892	YES	NO	YES
Bra000893	NO	YES	NO
Bra000894	NO	NO	NO
Bra000895	YES	YES	NO
Bra000896	YES	YES	NO
Bra000897	YES	YES	NO
Bra000898	YES	YES	NO
Bra000899	YES	NO	NO
Bra000900	YES	YES	NO
Bra000901	YES	YES	NO
Bra000902	YES	YES	NO
Bra000903	YES	NO	YES
Bra000904	NO	NO	NO
Bra000905	YES	YES	NO
Bra000906	NO	NO	YES
Bra000907	NO	NO	YES
Bra000908	YES	YES	NO
Bra000909	NO	NO	NO
Bra000910	NO	NO	NO
Bra000911	NO	NO	YES
Bra000912	YES	YES	NO
Bra000913	YES	YES	NO		DOWN
Bra000914	NO	NO	NO
Bra000915	YES	YES	NO
Bra000916	YES	NO	NO
Bra000917	NO	NO	NO
Bra000918	YES	YES	NO
Bra000919	YES	YES	NO
Bra000920	NO	NO	NO
Bra000921	NO	NO	NO
Bra000922	NO	NO	NO
Bra000923	NO	NO	YES
Bra000924	YES	NO	NO
Bra000925	NO	NO	YES
Bra000926	NO	NO	YES
Bra000927	YES	NO	YES		UP
Bra000928	YES	YES	NO
Bra000929	YES	YES	NO			2d-C
Bra000930	YES	NO	NO
Bra000931	NO	NO	NO
Bra000932	YES	YES	NO
Bra000933	YES	NO	NO
Bra000934	NO	NO	NO
Bra000935	NO	NO	NO
Bra000936	YES	YES	NO
Bra000937	YES	NO	NO
Bra000938	NO	NO	NO
Bra000939	YES	NO	NO
Bra000940	NO	NO	NO
Bra000941	NO	NO	NO
Bra000942	NO	NO	NO
Bra000943	NO	NO	NO
Bra000944	NO	NO	NO
Bra000945	NO	NO	NO
Bra000946	NO	NO	YES			14d-L
Bra000947	YES	YES	NO
Bra000948	YES	NO	NO
Bra000949	YES	YES	NO
Bra000950	NO	NO	NO
Bra000951	YES	YES	NO
Bra000952	NO	NO	NO
Bra000953	YES	YES	NO
Bra000954	YES	YES	NO
Bra000955	YES	YES	NO
Bra000956	NO	NO	YES
Bra000957	NO	NO	NO
Bra000958	YES	YES	NO
Bra000959	YES	YES	NO
Bra000960	YES	NO	YES
Bra000961	NO	NO	NO
Bra000962	NO	NO	NO
Bra000963	YES	NO	NO
Bra000964	NO	NO	NO
Bra000965	NO	NO	NO
Bra000966	NO	NO	NO
Bra000967	NO	NO	NO
Bra000968	YES	YES	NO
Bra000969	NO	NO	NO
Bra000970	YES	NO	YES
Bra000971	NO	NO	NO
Bra000972	NO	YES	NO
Bra000973	YES	NO	NO
Bra000974	YES	YES	NO
Bra000975	NO	NO	NO
Bra000976	NO	NO	NO
Bra000977	NO	NO	NO
Bra000978	YES	YES	NO
Bra000979	NO	NO	YES
Bra000980	NO	NO	YES
Bra000981	YES	YES	NO
Bra000982	NO	NO	NO
Bra000983	NO	NO	NO
Bra000984	YES	YES	NO
Bra000985	NO	NO	NO
Bra000986	YES	YES	NO
Bra000987	NO	NO	NO
Bra000988	YES	NO	NO
Bra000989	NO	NO	NO
Bra000990	YES	NO	NO		UP
Bra000991	NO	NO	NO
Bra000992	NO	NO	NO
Bra000993	NO	NO	NO
Bra000994	YES	NO	NO
Bra000995	YES	NO	NO
Bra000996	NO	NO	NO
Bra000997	NO	NO	NO
Bra000998	YES	YES	NO
Bra000999	YES	YES	NO
Bra001000	YES	NO	NO
Bra001001	YES	NO	NO
Bra001002	NO	NO	NO
Bra001003	NO	YES	NO		UP
Bra001004	NO	NO	NO
Bra001005	NO	NO	NO
Bra001006	YES	YES	NO
Bra001007	NO	NO	NO
Bra001008	YES	NO	NO		DOWN
Bra001009	YES	YES	NO		DOWN
Bra001010	YES	YES	NO
Bra001011	NO	NO	YES
Bra001012	NO	NO	YES	DOWN
Bra001013	NO	NO	YES
Bra001014	YES	NO	YES
Bra001015	NO	NO	YES
Bra001016	NO	NO	YES
Bra001017	NO	NO	NO
Bra001018	NO	NO	NO
Bra001019	YES	NO	NO
Bra001020	YES	YES	NO
Bra001021	NO	NO	NO
Bra001022	NO	NO	NO
Bra001023	YES	YES	YES
Bra001024	NO	NO	NO
Bra001025	NO	NO	NO
Bra001026	YES	NO	NO
Bra001027	YES	YES	NO
Bra001028	YES	YES	NO
Bra001029	NO	NO	YES
Bra001030	NO	YES	NO
Bra001031	NO	NO	NO
Bra001032	NO	NO	YES
Bra001033	NO	NO	NO
Bra001034	NO	NO	NO
Bra001035	NO	NO	NO
Bra001036	YES	YES	NO
Bra001037	YES	YES	NO
Bra001038	NO	NO	NO
Bra001039	YES	YES	NO
Bra001040	YES	YES	NO
Bra001041	NO	NO	NO
Bra001042	NO	NO	NO
Bra001043	YES	NO	NO
Bra001044	YES	YES	NO
Bra001045	NO	NO	NO
Bra001046	NO	NO	NO
Bra001047	YES	YES	NO
Bra001048	NO	NO	YES			14d-L
Bra001049	NO	NO	NO
Bra001050	YES	YES	NO
Bra001051	NO	NO	NO
Bra001052	NO	NO	NO
Bra001053	NO	NO	YES			14d-L
Bra001054	YES	NO	NO		DOWN
Bra001055	NO	NO	YES
Bra001056	NO	NO	NO
Bra001057	YES	YES	NO
Bra001058	YES	YES	NO
Bra001059	YES	YES	NO
Bra001060	NO	NO	NO
Bra001061	YES	YES	NO
Bra001062	NO	YES	NO
Bra001063	YES	YES	NO
Bra001064	YES	YES	NO
Bra001065	NO	NO	YES
Bra001066	NO	NO	NO
Bra001067	YES	NO	NO
Bra001068	YES	NO	YES		UP
Bra001069	YES	YES	NO
Bra001070	NO	NO	YES
Bra001071	YES	NO	NO
Bra001072	NO	NO	YES
Bra001073	YES	NO	NO
Bra001074	YES	YES	NO
Bra001075	YES	NO	YES			14d-L
Bra001076	NO	NO	YES
Bra001077	NO	NO	YES			14d-L
Bra001078	YES	NO	YES		UP	14d-L
Bra001079	YES	YES	NO
Bra001080	YES	YES	NO
Bra001081	NO	NO	NO
Bra001082	NO	YES	NO
Bra001083	YES	YES	NO
Bra001084	NO	NO	YES
Bra001085	YES	YES	NO
Bra001086	NO	NO	NO
Bra001087	NO	NO	NO
Bra001088	NO	NO	NO
Bra001089	NO	NO	NO
Bra001090	NO	YES	NO	UP
Bra001091	NO	NO	NO
Bra001092	YES	YES	NO
Bra001093	YES	NO	NO
Bra001094	YES	YES	NO
Bra001095	YES	NO	NO
Bra001096	YES	YES	NO
Bra001097	NO	NO	YES
Bra001098	NO	NO	NO
Bra001099	NO	NO	YES
Bra001100	NO	NO	YES
Bra001101	NO	NO	NO
Bra001102	NO	NO	NO
Bra001103	YES	NO	YES
Bra001104	YES	YES	NO
Bra001105	YES	YES	NO
Bra001106	YES	YES	NO
Bra001107	NO	NO	NO
Bra001108	NO	NO	NO
Bra001109	YES	NO	YES
Bra001110	YES	NO	NO
Bra001111	NO	NO	NO
Bra001112	NO	NO	YES
Bra001113	NO	NO	YES
Bra001114	YES	YES	NO
Bra001115	YES	NO	YES
Bra001116	YES	YES	NO
Bra001117	NO	NO	NO
Bra001118	YES	YES	NO
Bra001119	NO	NO	YES
Bra001120	YES	YES	NO
Bra001121	NO	NO	YES		DOWN
Bra001122	NO	NO	NO	UP	DOWN
Bra001123	YES	NO	YES	UP	DOWN
Bra001124	NO	NO	NO
Bra001125	YES	YES	NO
Bra001126	YES	YES	NO
Bra001127	YES	YES	NO			2d-C
Bra001128	YES	YES	NO
Bra001129	NO	NO	NO
Bra001130	YES	NO	NO
Bra001131	YES	NO	NO
Bra001132	YES	YES	NO
Bra001133	YES	YES	NO
Bra001134	YES	YES	NO
Bra001135	YES	YES	NO
Bra001136	NO	NO	NO
Bra001137	YES	YES	NO
Bra001138	NO	NO	YES
Bra001139	YES	YES	NO
Bra001140	YES	YES	NO
Bra001141	YES	NO	NO
Bra001142	NO	NO	NO
Bra001143	YES	YES	NO
Bra001144	YES	YES	NO
Bra001145	YES	YES	NO		DOWN
Bra001146	NO	NO	NO
Bra001147	NO	YES	NO
Bra001148	NO	NO	NO
Bra001149	NO	YES	NO
Bra001150	YES	YES	NO
Bra001151	YES	YES	NO
Bra001152	YES	YES	NO
Bra001153	NO	NO	NO
Bra001154	NO	NO	NO
Bra001155	NO	YES	NO
Bra001156	YES	YES	NO			2d-C
Bra001157	NO	NO	NO
Bra001158	YES	YES	NO
Bra001159	NO	NO	NO
Bra001160	YES	YES	NO
Bra001161	YES	NO	NO
Bra001162	YES	YES	NO
Bra001163	YES	YES	NO
Bra001164	NO	NO	NO
Bra001165	NO	NO	YES
Bra001166	NO	NO	NO
Bra001167	NO	NO	NO
Bra001168	YES	NO	NO
Bra001169	NO	NO	NO
Bra001170	NO	NO	YES
Bra001171	NO	NO	NO
Bra001172	YES	YES	NO
Bra001173	NO	NO	NO
Bra001174	YES	YES	NO			2d-C
Bra001175	YES	YES	NO
Bra001176	NO	NO	NO
Bra001177	YES	YES	NO
Bra001178	YES	NO	YES
Bra001179	NO	NO	YES
Bra001180	NO	NO	YES
Bra001181	NO	NO	NO
Bra001182	YES	YES	NO
Bra001183	NO	NO	YES
Bra001184	YES	NO	YES
Bra001185	NO	YES	NO
Bra001186	NO	NO	NO
Bra001187	NO	NO	NO
Bra001188	NO	NO	YES
Bra001189	NO	NO	NO
Bra001190	YES	YES	NO
Bra001191	YES	YES	NO
Bra001192	NO	NO	NO
Bra001193	YES	YES	NO
Bra001194	NO	NO	NO
Bra001195	YES	YES	NO
Bra001196	NO	NO	NO
Bra001197	YES	NO	NO		DOWN
Bra001198	NO	NO	NO
Bra001199	NO	NO	YES
Bra001200	NO	NO	NO
Bra001201	YES	YES	NO
Bra001202	YES	YES	YES		DOWN
Bra001203	YES	YES	NO
Bra001204	YES	NO	NO
Bra001205	NO	NO	NO
Bra001206	NO	NO	NO
Bra001207	YES	YES	NO
Bra001208	YES	YES	NO
Bra001209	NO	NO	NO
Bra001210	YES	NO	YES
Bra001211	NO	YES	NO
Bra001212	NO	NO	NO			2d-C
Bra001213	YES	YES	NO
Bra001214	NO	YES	NO
Bra001215	NO	YES	NO
Bra001216	YES	NO	YES
Bra001217	YES	YES	NO
Bra001218	NO	NO	NO
Bra001219	YES	NO	YES
Bra001220	YES	YES	NO
Bra001221	YES	YES	NO			2d-C
Bra001222	YES	NO	NO
Bra001223	YES	YES	NO
Bra001224	YES	NO	NO
Bra001225	YES	YES	NO
Bra001226	NO	NO	NO
Bra001227	YES	YES	NO
Bra001228	NO	NO	YES
Bra001229	NO	NO	NO
Bra001230	NO	NO	NO
Bra001231	NO	NO	NO
Bra001232	YES	YES	NO
Bra001233	NO	NO	NO
Bra001234	NO	NO	NO
Bra001235	NO	NO	NO
Bra001236	NO	YES	NO
Bra001237	NO	NO	YES
Bra001238	NO	NO	NO
Bra001239	NO	NO	YES
Bra001240	YES	YES	NO
Bra001241	YES	NO	YES
Bra001242	NO	NO	YES
Bra001243	NO	NO	NO
Bra001244	NO	NO	NO
Bra001245	YES	YES	NO		UP
Bra001246	NO	NO	NO
Bra001247	YES	YES	NO
Bra001248	YES	NO	NO
Bra001249	NO	NO	NO
Bra001250	NO	NO	NO			2d-C
Bra001251	NO	NO	NO
Bra001252	NO	NO	NO
Bra001253	YES	YES	NO
Bra001254	NO	NO	YES
Bra001255	NO	NO	NO
Bra001256	NO	NO	NO
Bra001257	YES	YES	NO
Bra001258	YES	YES	NO
Bra001259	NO	NO	YES
Bra001260	YES	NO	NO
Bra001261	NO	NO	NO
Bra001262	YES	YES	NO
Bra001263	YES	YES	NO
Bra001264	NO	NO	NO
Bra001265	YES	YES	NO
Bra001266	YES	NO	NO
Bra001267	NO	NO	NO
Bra001268	NO	NO	YES
Bra001269	NO	NO	YES
Bra001270	NO	NO	YES
Bra001271	YES	NO	NO
Bra001272	NO	NO	NO
Bra001273	YES	YES	NO
Bra001274	NO	NO	NO
Bra001275	NO	YES	NO
Bra001276	YES	YES	NO
Bra001277	NO	NO	NO
Bra001278	NO	NO	YES
Bra001279	NO	NO	YES
Bra001280	NO	YES	NO
Bra001281	YES	YES	NO
Bra001282	NO	NO	YES
Bra001283	NO	NO	YES
Bra001284	NO	NO	YES
Bra001285	NO	NO	NO
Bra001286	YES	YES	NO
Bra001287	YES	YES	NO
Bra001288	YES	YES	NO
Bra001289	YES	YES	NO
Bra001290	NO	NO	NO
Bra001291	NO	NO	NO
Bra001292	YES	YES	NO
Bra001293	YES	NO	NO
Bra001294	NO	NO	NO
Bra001295	YES	YES	NO
Bra001296	NO	NO	NO
Bra001297	YES	YES	NO			2d-C
Bra001298	NO	NO	NO
Bra001299	NO	NO	YES
Bra001300	YES	YES	NO
Bra001301	NO	NO	NO
Bra001302	YES	YES	NO
Bra001303	YES	NO	NO
Bra001304	NO	NO	NO
Bra001305	NO	NO	YES
Bra001306	YES	YES	NO
Bra001307	YES	NO	NO
Bra001308	YES	NO	YES
Bra001309	NO	NO	YES
Bra001310	NO	NO	YES
Bra001311	NO	NO	YES
Bra001312	NO	NO	NO
Bra001313	NO	NO	NO			2d-C
Bra001314	NO	NO	NO
Bra001315	NO	NO	YES
Bra001316	YES	YES	NO
Bra001317	YES	YES	NO
Bra001318	NO	NO	YES
Bra001319	NO	NO	YES
Bra001320	NO	NO	YES	DOWN
Bra001321	NO	NO	NO
Bra001322	NO	NO	NO
Bra001323	YES	YES	NO
Bra001324	YES	YES	NO
Bra001325	YES	YES	NO
Bra001326	NO	NO	NO
Bra001327	YES	YES	NO
Bra001328	NO	NO	NO
Bra001329	NO	NO	NO
Bra001330	YES	YES	NO
Bra001331	YES	YES	NO
Bra001332	NO	YES	NO
Bra001333	NO	NO	NO
Bra001334	NO	NO	NO
Bra001335	YES	YES	NO
Bra001336	YES	YES	NO
Bra001337	YES	YES	NO
Bra001338	NO	NO	NO
Bra001339	YES	NO	NO
Bra001340	NO	NO	NO
Bra001341	YES	NO	YES		DOWN
Bra001342	NO	NO	NO			2d-C
Bra001343	NO	NO	YES
Bra001344	YES	YES	NO
Bra001345	NO	NO	NO
Bra001346	NO	NO	NO
Bra001347	YES	NO	NO
Bra001348	NO	NO	NO
Bra001349	YES	NO	YES		UP
Bra001350	NO	NO	NO
Bra001351	NO	NO	NO
Bra001352	NO	NO	NO
Bra001353	NO	NO	YES
Bra001354	YES	YES	NO
Bra001355	NO	NO	NO
Bra001356	NO	YES	NO
Bra001357	YES	YES	NO
Bra001358	YES	NO	NO
Bra001359	YES	YES	NO
Bra001360	NO	NO	YES
Bra001361	NO	NO	NO
Bra001362	NO	NO	YES
Bra001363	NO	NO	YES
Bra001364	NO	NO	YES
Bra001365	NO	NO	NO
Bra001366	NO	NO	NO
Bra001367	YES	NO	YES
Bra001368	YES	YES	NO
Bra001369	YES	YES	NO
Bra001370	NO	NO	YES
Bra001371	YES	YES	NO
Bra001372	YES	YES	NO
Bra001373	YES	YES	NO
Bra001374	YES	YES	NO			2d-C
Bra001375	NO	NO	YES
Bra001376	NO	NO	YES
Bra001377	NO	YES	NO
Bra001378	NO	NO	YES			14d-L
Bra001379	YES	YES	NO
Bra001380	NO	NO	YES
Bra001381	NO	NO	YES
Bra001382	NO	NO	YES
Bra001383	NO	NO	YES
Bra001384	NO	NO	NO
Bra001385	NO	NO	YES
Bra001386	NO	NO	NO
Bra001387	NO	NO	NO
Bra001388	NO	NO	YES
Bra001389	YES	YES	NO
Bra001390	YES	NO	NO		DOWN
Bra001391	NO	NO	NO
Bra001392	NO	NO	NO
Bra001393	NO	NO	NO
Bra001394	NO	NO	NO
Bra001395	NO	NO	YES
Bra001396	YES	YES	NO
Bra001397	NO	NO	NO
Bra001398	YES	NO	NO
Bra001399	YES	YES	NO
Bra001400	NO	NO	YES
Bra001401	YES	YES	NO
Bra001402	NO	NO	NO
Bra001403	NO	NO	YES
Bra001404	YES	NO	YES
Bra001405	YES	NO	YES
Bra001406	YES	YES	NO
Bra001407	NO	NO	NO
Bra001408	NO	NO	NO
Bra001409	NO	NO	NO
Bra001410	YES	NO	NO
Bra001411	YES	NO	YES
Bra001412	NO	NO	NO
Bra001413	YES	NO	YES
Bra001414	NO	NO	NO
Bra001415	YES	YES	NO
Bra001416	YES	YES	NO			2d-C
Bra001417	NO	NO	NO
Bra001418	YES	YES	NO
Bra001419	NO	NO	YES
Bra001420	YES	YES	NO
Bra001421	YES	YES	NO
Bra001422	YES	YES	NO
Bra001423	YES	YES	NO
Bra001424	NO	NO	YES		DOWN
Bra001425	YES	YES	NO
Bra001426	YES	YES	NO
Bra001427	NO	NO	YES
Bra001428	YES	YES	NO
Bra001429	YES	YES	NO
Bra001430	NO	NO	NO
Bra001431	YES	YES	NO
Bra001432	NO	NO	YES
Bra001433	NO	NO	YES
Bra001434	NO	NO	YES
Bra001435	NO	NO	NO
Bra001436	NO	NO	NO
Bra001437	NO	NO	NO
Bra001438	NO	NO	NO
Bra001439	NO	NO	YES
Bra001440	NO	NO	YES
Bra001441	NO	NO	YES
Bra001443	NO	NO	NO
Bra001444	YES	YES	NO
Bra001445	NO	NO	NO
Bra001446	NO	NO	NO
Bra001447	YES	YES	NO
Bra001448	YES	NO	NO
Bra001449	YES	NO	NO		UP
Bra001450	YES	YES	NO
Bra001451	YES	YES	NO
Bra001452	NO	NO	NO
Bra001453	NO	NO	YES
Bra001454	NO	NO	NO
Bra001455	NO	NO	NO
Bra001456	NO	NO	NO
Bra001457	YES	NO	NO	UP
Bra001458	YES	YES	NO
Bra001459	NO	YES	NO
Bra001460	YES	NO	NO
Bra001461	NO	NO	NO
Bra001462	NO	YES	NO
Bra001463	YES	NO	NO
Bra001464	NO	NO	YES
Bra001465	NO	NO	NO
Bra001466	YES	YES	NO
Bra001467	YES	NO	NO
Bra001468	NO	NO	NO
Bra001469	NO	NO	NO
Bra001470	YES	YES	NO
Bra001471	NO	YES	NO
Bra001472	NO	NO	YES
Bra001473	YES	YES	NO
Bra001474	YES	YES	NO
Bra001475	NO	NO	YES
Bra001476	NO	NO	YES
Bra001477	NO	YES	NO		UP
Bra001478	YES	NO	YES
Bra001479	NO	NO	NO
Bra001480	YES	NO	YES
Bra001481	NO	NO	NO			2d-C
Bra001482	NO	NO	NO		DOWN
Bra001483	NO	NO	NO
Bra001484	NO	NO	NO		UP
Bra001485	YES	YES	NO
Bra001486	YES	YES	NO
Bra001487	NO	NO	NO
Bra001488	NO	NO	NO
Bra001489	YES	NO	NO
Bra001490	NO	YES	NO
Bra001491	NO	NO	YES
Bra001492	YES	YES	NO
Bra001493	NO	NO	NO
Bra001494	NO	NO	YES
Bra001495	NO	NO	NO
Bra001496	YES	YES	YES
Bra001497	YES	YES	NO
Bra001498	NO	NO	NO
Bra001499	YES	YES	NO
Bra001500	YES	YES	NO			2d-C
Bra001501	NO	NO	NO
Bra001502	YES	YES	NO
Bra001503	NO	NO	YES
Bra001504	NO	NO	YES
Bra001505	NO	NO	NO
Bra001506	NO	NO	NO
Bra001507	NO	YES	NO
Bra001508	YES	YES	NO
Bra001509	YES	YES	NO
Bra001510	YES	YES	NO
Bra001511	NO	NO	YES
Bra001512	NO	NO	NO
Bra001513	YES	NO	NO
Bra001514	NO	NO	YES
Bra001515	NO	NO	YES
Bra001516	YES	NO	YES
Bra001517	NO	NO	NO
Bra001518	YES	NO	NO
Bra001519	NO	NO	NO
Bra001520	NO	NO	NO
Bra001521	YES	YES	NO
Bra001522	YES	YES	NO
Bra001523	NO	YES	YES
Bra001524	YES	YES	NO
Bra001525	YES	YES	NO
Bra001526	YES	YES	NO
Bra001527	NO	NO	NO
Bra001528	NO	NO	NO
Bra001529	NO	NO	NO
Bra001530	NO	NO	NO
Bra001531	YES	YES	NO
Bra001532	YES	NO	YES
Bra001533	NO	NO	NO
Bra001534	NO	NO	NO
Bra001535	YES	YES	NO
Bra001536	NO	NO	NO
Bra001537	NO	YES	NO
Bra001538	YES	YES	NO		UP
Bra001539	NO	NO	NO
Bra001540	NO	NO	YES			14d-L
Bra001541	YES	YES	NO			2d-C
Bra001542	NO	YES	NO
Bra001543	NO	NO	YES
Bra001544	NO	NO	YES
Bra001545	NO	NO	NO
Bra001546	YES	NO	YES
Bra001547	YES	NO	YES		DOWN
Bra001548	YES	YES	NO
Bra001549	NO	NO	NO
Bra001550	NO	NO	NO
Bra001551	YES	YES	NO
Bra001552	NO	NO	NO
Bra001553	NO	NO	NO
Bra001554	NO	NO	NO
Bra001555	NO	NO	YES
Bra001556	NO	NO	YES
Bra001557	NO	NO	YES
Bra001558	NO	NO	YES
Bra001559	NO	NO	NO
Bra001560	NO	NO	NO
Bra001561	NO	NO	YES
Bra001562	NO	NO	YES
Bra001563	YES	YES	YES
Bra001564	YES	YES	YES
Bra001565	YES	YES	NO		UP
Bra001566	YES	YES	NO
Bra001567	YES	NO	YES
Bra001568	NO	NO	YES
Bra001569	YES	YES	NO
Bra001570	YES	YES	NO
Bra001571	NO	NO	NO
Bra001572	YES	YES	NO
Bra001573	YES	YES	NO
Bra001574	NO	NO	NO
Bra001575	NO	NO	NO
Bra001576	YES	YES	NO
Bra001577	YES	YES	NO
Bra001578	YES	YES	NO
Bra001579	NO	NO	NO
Bra001580	NO	NO	NO
Bra001581	YES	YES	NO
Bra001582	NO	NO	NO
Bra001583	YES	YES	NO
Bra001584	NO	NO	NO
Bra001585	YES	YES	NO
Bra001586	YES	NO	NO
Bra001587	YES	YES	NO
Bra001588	NO	NO	NO
Bra001589	NO	NO	YES			14d-L
Bra001590	NO	NO	YES
Bra001591	NO	NO	YES
Bra001592	YES	YES	YES
Bra001593	NO	NO	YES
Bra001594	YES	YES	NO
Bra001595	YES	YES	NO
Bra001596	YES	NO	YES		DOWN
Bra001597	YES	NO	YES
Bra001598	YES	NO	YES
Bra001599	YES	NO	YES
Bra001600	NO	NO	NO		DOWN
Bra001601	NO	NO	YES
Bra001602	NO	NO	NO
Bra001603	YES	NO	YES
Bra001604	YES	NO	YES
Bra001605	NO	NO	YES
Bra001606	YES	YES	NO
Bra001607	NO	NO	YES		DOWN
Bra001608	YES	YES	NO
Bra001609	NO	NO	YES
Bra001610	NO	NO	YES
Bra001611	NO	NO	YES
Bra001612	NO	NO	YES
Bra001613	NO	NO	NO
Bra001614	YES	YES	NO
Bra001615	NO	YES	NO
Bra001616	NO	YES	YES
Bra001617	NO	NO	NO
Bra001618	YES	YES	NO
Bra001619	NO	NO	YES
Bra001620	NO	NO	YES
Bra001621	NO	NO	YES
Bra001622	NO	NO	YES
Bra001623	NO	NO	YES
Bra001624	YES	YES	YES
Bra001625	NO	NO	YES
Bra001626	YES	NO	YES	DOWN	DOWN
Bra001627	YES	NO	YES
Bra001628	YES	NO	YES
Bra001629	NO	NO	YES
Bra001630	YES	NO	YES
Bra001631	NO	NO	YES	DOWN
Bra001632	NO	NO	YES
Bra001633	NO	NO	NO
Bra001634	NO	NO	NO
Bra001635	YES	YES	NO
Bra001636	NO	YES	NO
Bra001637	YES	YES	NO
Bra001638	NO	NO	YES
Bra001639	YES	NO	NO
Bra001640	YES	NO	YES		UP
Bra001641	YES	YES	NO
Bra001642	YES	YES	NO
Bra001643	NO	NO	NO
Bra001644	YES	YES	NO
Bra001645	YES	YES	NO
Bra001646	YES	YES	NO
Bra001647	NO	NO	YES
Bra001648	NO	NO	NO
Bra001649	NO	NO	YES
Bra001650	YES	NO	YES
Bra001651	NO	NO	YES
Bra001652	NO	NO	YES
Bra001653	NO	NO	YES		UP
Bra001654	NO	NO	NO
Bra001655	YES	NO	NO
Bra001656	NO	NO	YES			14d-L
Bra001657	NO	NO	NO
Bra001658	NO	NO	NO
Bra001659	YES	YES	NO
Bra001660	NO	NO	NO
Bra001661	NO	YES	NO
Bra001662	NO	NO	NO
Bra001663	NO	NO	NO
Bra001664	YES	YES	NO
Bra001665	NO	NO	NO
Bra001666	NO	NO	YES			14d-L
Bra001667	YES	NO	YES
Bra001668	NO	NO	YES
Bra001669	NO	NO	YES
Bra001670	YES	NO	NO
Bra001671	NO	NO	NO
Bra001672	YES	NO	NO
Bra001673	YES	YES	NO
Bra001674	YES	YES	YES
Bra001675	NO	NO	NO
Bra001676	YES	NO	NO		DOWN
Bra001677	NO	NO	NO
Bra001678	YES	NO	YES
Bra001679	YES	NO	YES
Bra001680	NO	NO	YES
Bra001681	YES	NO	NO
Bra001682	NO	NO	YES
Bra001683	NO	YES	NO
Bra001684	NO	NO	NO
Bra001685	NO	NO	YES
Bra001686	NO	NO	NO
Bra001687	YES	YES	YES
Bra001688	NO	NO	NO
Bra001689	NO	NO	YES			14d-L
Bra001690	YES	NO	NO
Bra001691	YES	YES	NO
Bra001692	YES	YES	NO
Bra001693	NO	NO	YES
Bra001694	NO	NO	YES		DOWN
Bra001695	YES	YES	NO
Bra001696	YES	NO	YES
Bra001697	YES	YES	NO
Bra001698	YES	YES	NO
Bra001699	NO	NO	NO
Bra001700	YES	YES	NO
Bra001701	NO	NO	YES
Bra001702	YES	NO	NO
Bra001703	NO	NO	NO
Bra001704	YES	YES	NO
Bra001705	NO	NO	YES
Bra001706	NO	NO	NO
Bra001707	YES	YES	NO
Bra001708	YES	YES	YES
Bra001709	YES	YES	NO
Bra001710	NO	NO	YES
Bra001711	NO	NO	YES
Bra001712	NO	NO	YES			14d-L
Bra001713	NO	NO	NO
Bra001714	NO	NO	NO
Bra001715	YES	YES	NO
Bra001716	YES	YES	NO
Bra001717	YES	YES	NO
Bra001718	YES	YES	YES
Bra001719	NO	YES	NO
Bra001720	NO	YES	NO
Bra001721	NO	NO	NO		DOWN
Bra001722	NO	NO	NO
Bra001723	NO	NO	YES
Bra001724	YES	YES	NO
Bra001725	YES	NO	YES
Bra001726	YES	YES	NO
Bra001727	YES	YES	NO
Bra001728	YES	NO	NO
Bra001729	YES	YES	YES		DOWN
Bra001730	NO	NO	NO
Bra001731	YES	NO	NO
Bra001732	NO	NO	YES		DOWN
Bra001733	YES	NO	YES
Bra001734	YES	YES	NO
Bra001735	YES	YES	NO
Bra001736	YES	YES	NO
Bra001737	NO	NO	YES
Bra001738	YES	YES	NO
Bra001739	NO	NO	NO
Bra001740	NO	NO	NO
Bra001741	YES	NO	YES
Bra001742	NO	NO	NO
Bra001743	NO	NO	NO
Bra001744	NO	NO	NO
Bra001745	NO	NO	NO
Bra001746	NO	YES	NO
Bra001747	YES	YES	NO
Bra001748	YES	YES	NO
Bra001749	NO	NO	YES
Bra001750	NO	NO	YES
Bra001751	NO	NO	YES
Bra001752	YES	NO	NO
Bra001753	NO	NO	NO
Bra001754	YES	NO	YES
Bra001755	NO	NO	NO
Bra001756	NO	NO	NO
Bra001757	YES	YES	NO
Bra001758	NO	NO	NO
Bra001759	NO	NO	YES		UP
Bra001760	NO	NO	YES
Bra001761	NO	NO	YES
Bra001762	YES	YES	YES
Bra001763	NO	NO	YES
Bra001764	NO	NO	YES
Bra001765	NO	NO	YES
Bra001766	NO	NO	NO
Bra001767	NO	NO	NO
Bra001768	NO	NO	NO
Bra001769	NO	NO	NO
Bra001770	NO	NO	NO
Bra001771	NO	NO	NO
Bra001772	YES	YES	NO
Bra001773	YES	YES	NO
Bra001774	YES	YES	NO		DOWN
Bra001775	NO	NO	NO
Bra001776	YES	YES	NO
Bra001777	NO	NO	YES
Bra001778	YES	YES	NO
Bra001779	NO	NO	NO
Bra001780	YES	NO	NO			2d-C
Bra001781	NO	NO	NO
Bra001782	NO	NO	NO			2d-C
Bra001783	NO	NO	NO
Bra001784	NO	NO	NO
Bra001785	NO	NO	YES
Bra001786	NO	NO	YES
Bra001787	YES	NO	YES
Bra001788	YES	YES	NO
Bra001789	NO	NO	NO
Bra001790	YES	YES	NO
Bra001791	NO	NO	NO
Bra001792	NO	NO	NO
Bra001793	NO	NO	YES
Bra001794	NO	NO	YES
Bra001795	NO	NO	YES
Bra001796	NO	NO	NO
Bra001797	YES	YES	NO
Bra001798	NO	NO	YES
Bra001799	NO	NO	YES
Bra001800	NO	NO	YES
Bra001801	YES	NO	NO
Bra001802	NO	NO	NO
Bra001803	NO	NO	YES
Bra001804	YES	YES	NO
Bra001805	YES	NO	YES
Bra001806	NO	NO	NO
Bra001807	YES	YES	NO
Bra001808	NO	NO	NO
Bra001809	NO	NO	NO
Bra001810	NO	NO	NO
Bra001811	NO	NO	NO
Bra001812	YES	YES	NO
Bra001813	YES	YES	NO
Bra001814	NO	YES	NO			2d-C
Bra001815	YES	NO	NO		UP
Bra001816	NO	YES	NO
Bra001817	YES	YES	YES
Bra001818	YES	YES	NO
Bra001819	YES	NO	YES
Bra001820	YES	NO	YES
Bra001821	NO	NO	NO
Bra001822	NO	NO	NO
Bra001823	NO	NO	YES
Bra001824	NO	NO	NO
Bra001825	NO	NO	NO
Bra001826	NO	NO	NO
Bra001827	NO	NO	YES
Bra001828	YES	YES	NO
Bra001829	NO	NO	YES
Bra001830	NO	NO	YES
Bra001831	NO	NO	YES
Bra001832	NO	NO	YES		DOWN
Bra001833	NO	NO	YES
Bra001834	YES	YES	NO
Bra001835	YES	NO	YES
Bra001836	YES	YES	NO
Bra001837	NO	NO	NO
Bra001838	NO	NO	NO
Bra001839	YES	NO	NO
Bra001840	YES	NO	YES		DOWN
Bra001841	NO	NO	NO
Bra001842	YES	NO	YES
Bra001843	YES	NO	YES			14d-L*
Bra001844	NO	NO	YES
Bra001845	YES	YES	NO
Bra001846	YES	YES	NO		DOWN
Bra001847	YES	NO	YES
Bra001848	YES	YES	NO
Bra001849	YES	NO	YES
Bra001850	NO	NO	YES
Bra001851	YES	NO	YES
Bra001852	NO	NO	YES		UP
Bra001853	NO	NO	NO
Bra001854	NO	NO	YES		DOWN
Bra001855	NO	NO	NO
Bra001856	NO	NO	NO
Bra001857	YES	YES	NO
Bra001858	NO	NO	NO
Bra001859	NO	NO	NO
Bra001860	NO	NO	NO
Bra001861	NO	NO	NO
Bra001862	NO	NO	NO
Bra001863	YES	YES	NO
Bra001864	NO	NO	NO
Bra001865	YES	YES	NO
Bra001866	YES	YES	NO
Bra001867	YES	YES	NO
Bra001868	NO	NO	NO
Bra001869	NO	NO	NO
Bra001870	NO	NO	NO
Bra001871	NO	NO	YES			14d-L
Bra001872	YES	NO	NO
Bra001873	NO	NO	NO
Bra001874	NO	NO	NO	UP
Bra001875	NO	NO	NO
Bra001876	NO	NO	YES
Bra001877	NO	NO	NO
Bra001878	NO	NO	NO
Bra001879	NO	NO	NO
Bra001880	NO	NO	NO
Bra001881	YES	YES	NO
Bra001882	YES	YES	NO
Bra001883	NO	NO	YES
Bra001884	YES	YES	NO
Bra001885	YES	NO	YES
Bra001886	YES	NO	YES		UP
Bra001887	NO	NO	NO
Bra001888	NO	NO	NO
Bra001889	NO	NO	YES		DOWN
Bra001890	NO	NO	NO
Bra001891	YES	YES	NO
Bra001892	NO	NO	NO
Bra001893	NO	NO	NO
Bra001894	NO	NO	NO
Bra001895	YES	NO	NO
Bra001896	YES	YES	NO
Bra001897	NO	NO	NO
Bra001898	NO	NO	NO
Bra001899	NO	YES	YES
Bra001900	YES	NO	YES
Bra001901	NO	NO	YES
Bra001902	NO	NO	NO
Bra001903	NO	NO	NO		DOWN
Bra001904	NO	NO	YES
Bra001905	NO	NO	NO
Bra001906	NO	NO	YES			14d-L
Bra001907	YES	NO	YES		UP
Bra001908	NO	NO	NO
Bra001909	NO	NO	NO
Bra001910	NO	NO	YES
Bra001911	YES	YES	NO
Bra001912	NO	NO	YES
Bra001913	NO	NO	NO
Bra001914	NO	NO	YES		DOWN
Bra001915	YES	NO	NO
Bra001916	NO	NO	NO
Bra001917	NO	NO	YES
Bra001918	YES	NO	YES			14d-L
Bra001919	NO	NO	NO			2d-C
Bra001920	NO	NO	NO
Bra001921	YES	NO	YES	UP	DOWN
Bra001922	YES	NO	NO
Bra001923	NO	YES	NO
Bra001924	NO	NO	YES
Bra001925	YES	YES	NO
Bra001926	YES	YES	NO
Bra001927	YES	YES	NO
Bra001928	NO	NO	YES
Bra001929	NO	NO	YES
Bra001930	YES	YES	NO
Bra001931	NO	NO	NO
Bra001932	YES	NO	NO
Bra001933	NO	NO	NO
Bra001934	YES	YES	NO
Bra001935	NO	NO	NO
Bra001936	YES	YES	NO
Bra001937	NO	YES	NO
Bra001938	NO	NO	NO
Bra001939	NO	NO	NO
Bra001940	YES	NO	YES
Bra001941	YES	NO	NO
Bra001942	YES	YES	NO
Bra001943	YES	YES	NO
Bra001944	YES	NO	NO
Bra001945	NO	NO	NO
Bra001946	YES	YES	NO
Bra001947	NO	NO	YES
Bra001948	YES	NO	YES
Bra001949	NO	NO	YES
Bra001950	NO	YES	NO
Bra001951	NO	NO	NO
Bra001952	YES	YES	NO
Bra001953	NO	YES	NO		UP
Bra001954	YES	YES	NO
Bra001955	NO	NO	NO
Bra001956	YES	NO	YES
Bra001957	NO	NO	NO
Bra001958	YES	NO	NO		UP
Bra001959	YES	YES	NO
Bra001960	YES	YES	NO
Bra001961	NO	NO	NO
Bra001962	NO	NO	YES
Bra001963	NO	NO	NO
Bra001964	NO	NO	NO
Bra001965	NO	NO	NO
Bra001966	NO	NO	YES
Bra001967	NO	NO	NO
Bra001968	NO	NO	NO
Bra001969	NO	NO	NO
Bra001970	YES	YES	NO			2d-C
Bra001971	NO	NO	NO
Bra001972	NO	YES	NO
Bra001973	YES	YES	NO
Bra001974	YES	YES	NO
Bra001975	NO	NO	NO
Bra001976	NO	NO	NO
Bra001977	YES	YES	NO
Bra001978	YES	NO	NO
Bra001979	NO	NO	NO
Bra001980	YES	YES	NO
Bra001981	NO	NO	NO
Bra001982	YES	YES	NO
Bra001983	YES	YES	NO
Bra001984	NO	NO	NO
Bra001985	NO	NO	NO
Bra001986	YES	NO	NO
Bra001987	NO	NO	NO
Bra001988	NO	NO	YES	UP
Bra001990	NO	NO	NO
Bra001991	NO	NO	YES
Bra001992	YES	NO	NO		DOWN
Bra001993	NO	NO	NO
Bra001994	YES	YES	NO
Bra001995	NO	NO	NO
Bra001996	NO	NO	NO
Bra001997	YES	YES	NO			2d-C
Bra001998	NO	NO	NO
Bra001999	NO	NO	NO
Bra002000	NO	NO	NO
Bra002001	NO	YES	NO
[truncated: 39,038 more rows]

## Sheet: Table S6
Supplementary Table S6. Number of genes having overlapped peaks of two histone modificaion
Number of genes overlapping peaks of different histone modifications
			Number of genes having overlapped peaks
	Total gene number		> 500bp			> 300bp			>150bp
H3K4me3 & H3K36me3	10119		8556	0.845538		9670	0.955628		9970	0.985275
H3K4me3 & H3K27me3	3699		1179	0.318735		2464	0.666126		3111	0.841038
H3K36me3 & H3K27me3	671		107	0.159463		229	0.341282		373	0.555887

## Sheet: Table S7
Supplementary Table S7. GO function term overrepresented in genes having H3K4me3 and H3K27me3 marks
GO accession	Term type	Term	p value	FDR
GO:0005488	F	binding	4e-239	6e-236
GO:0008152	P	metabolic process	3.8e-193	1.8e-189
GO:0016021	C	integral to membrane	1.6e-166	7.3e-164
GO:0031224	C	intrinsic to membrane	8.6e-109	1.9e-106
GO:0003824	F	catalytic activity	9.6e-107	7.3e-104
GO:0005515	F	protein binding	1.1e-99	5.6e-97
GO:0032774	P	RNA biosynthetic process	3.3e-97	7.6e-94
GO:0006351	P	transcription, DNA-dependent	1e-96	1.6e-93
GO:0046872	F	metal ion binding	1.3e-93	5e-91
GO:0006355	P	regulation of transcription, DNA-dependent	7.9e-94	9.2e-91
GO:0051252	P	regulation of RNA metabolic process	1.4e-93	1.3e-90
GO:0016705	F	oxidoreductase activity, acting on paired donors, with incorporation or reduction of molecular oxygen	3.1e-92	9.3e-90
GO:0005506	F	iron ion binding	3.4e-89	8.5e-87
GO:0043169	F	cation binding	4.7e-89	8.8e-87
GO:0043167	F	ion binding	4.7e-89	8.8e-87
GO:0044425	C	membrane part	4.6e-78	6.9e-76
GO:0046983	F	protein dimerization activity	5.3e-77	8.9e-75
GO:0016070	P	RNA metabolic process	2e-75	1.4e-72
GO:0055085	P	transmembrane transport	1.9e-75	1.4e-72
GO:0044238	P	primary metabolic process	2.6e-72	1.5e-69
GO:0046906	F	tetrapyrrole binding	1.1e-68	1.7e-66
GO:0004497	F	monooxygenase activity	1.2e-60	1.7e-58
GO:0009987	P	cellular process	1.2e-58	6.2e-56
GO:0001882	F	nucleoside binding	3.3e-55	4.2e-53
GO:0001883	F	purine nucleoside binding	9.3e-55	1e-52
GO:0030554	F	adenyl nucleotide binding	9.3e-55	1e-52
GO:0044237	P	cellular metabolic process	6.6e-53	3.1e-50
GO:0016491	F	oxidoreductase activity	8.4e-52	8.5e-50
GO:0017076	F	purine nucleotide binding	4.1e-50	3.9e-48
GO:0006810	P	transport	6.1e-48	2.6e-45
GO:0051234	P	establishment of localization	1e-47	3.9e-45
GO:0051179	P	localization	2.7e-47	9.6e-45
GO:0065007	P	biological regulation	6.2e-47	2.1e-44
GO:0009889	P	regulation of biosynthetic process	1.3e-42	3.8e-40
GO:0031326	P	regulation of cellular biosynthetic process	1.3e-42	3.8e-40
GO:0000166	F	nucleotide binding	8.1e-42	7.2e-40
GO:0045449	P	regulation of transcription	3.5e-42	9.6e-40
GO:0005976	P	polysaccharide metabolic process	4.5e-42	1.2e-39
GO:0006350	P	transcription	5.5e-42	1.3e-39
GO:0010556	P	regulation of macromolecule biosynthetic process	5.9e-42	1.4e-39
GO:0010468	P	regulation of gene expression	9.1e-42	2e-39
GO:0032559	F	adenyl ribonucleotide binding	4.1e-41	3.4e-39
GO:0019219	P	regulation of nucleobase, nucleoside, nucleotide and nucleic acid metabolic process	4.7e-41	1e-38
GO:0006807	P	nitrogen compound metabolic process	5.6e-41	1.1e-38
GO:0031323	P	regulation of cellular metabolic process	9.5e-41	1.8e-38
GO:0019222	P	regulation of metabolic process	1.8e-40	3.4e-38
GO:0060255	P	regulation of macromolecule metabolic process	3.5e-40	6.3e-38
GO:0009055	F	electron carrier activity	8.2e-40	6.5e-38
GO:0080090	P	regulation of primary metabolic process	4.2e-40	7.3e-38
GO:0006139	P	nucleobase, nucleoside, nucleotide and nucleic acid metabolic process	6.4e-40	1.1e-37
GO:0046914	F	transition metal ion binding	1.8e-39	1.3e-37
GO:0051171	P	regulation of nitrogen compound metabolic process	9.3e-40	1.5e-37
GO:0003677	F	DNA binding	1.4e-38	1e-36
GO:0032555	F	purine ribonucleotide binding	2e-37	1.3e-35
GO:0032553	F	ribonucleotide binding	2e-37	1.3e-35
GO:0043170	P	macromolecule metabolic process	9.5e-38	1.5e-35
GO:0005524	F	ATP binding	1.1e-36	6.9e-35
GO:0005975	P	carbohydrate metabolic process	5.6e-36	8.3e-34
GO:0050790	P	regulation of catalytic activity	9.7e-36	1.4e-33
GO:0065009	P	regulation of molecular function	2.6e-35	3.7e-33
GO:0044264	P	cellular polysaccharide metabolic process	1.3e-33	1.8e-31
GO:0044248	P	cellular catabolic process	3.4e-32	4.5e-30
GO:0016052	P	carbohydrate catabolic process	5.5e-32	7.1e-30
GO:0006811	P	ion transport	9.2e-30	1.2e-27
GO:0044262	P	cellular carbohydrate metabolic process	5.7e-29	7e-27
GO:0044260	P	cellular macromolecule metabolic process	3e-28	3.5e-26
GO:0050794	P	regulation of cellular process	4.6e-28	5.3e-26
GO:0050789	P	regulation of biological process	8.7e-28	9.9e-26
GO:0009199	P	ribonucleoside triphosphate metabolic process	9.2e-26	1e-23
GO:0009141	P	nucleoside triphosphate metabolic process	9.9e-26	1.1e-23
GO:0009058	P	biosynthetic process	1.7e-25	1.8e-23
GO:0009205	P	purine ribonucleoside triphosphate metabolic process	5.9e-25	6.1e-23
GO:0009144	P	purine nucleoside triphosphate metabolic process	1.5e-24	1.5e-22
GO:0016020	C	membrane	1.8e-24	2e-22
GO:0016787	F	hydrolase activity	3.5e-24	2.1e-22
GO:0006796	P	phosphate metabolic process	1.1e-22	1.1e-20
GO:0016740	F	transferase activity	2e-22	1.1e-20
GO:0006793	P	phosphorus metabolic process	1.2e-22	1.2e-20
GO:0044275	P	cellular carbohydrate catabolic process	1.3e-22	1.2e-20
GO:0043687	P	post-translational protein modification	1.8e-22	1.7e-20
GO:0044249	P	cellular biosynthetic process	2.5e-22	2.3e-20
GO:0009150	P	purine ribonucleotide metabolic process	1.9e-21	1.7e-19
GO:0009259	P	ribonucleotide metabolic process	3.9e-21	3.5e-19
GO:0006163	P	purine nucleotide metabolic process	2.6e-20	2.2e-18
GO:0048037	F	cofactor binding	7.7e-20	4.3e-18
GO:0006464	P	protein modification process	1.1e-19	9.1e-18
GO:0005215	F	transporter activity	2.6e-19	1.4e-17
GO:0016706	F	oxidoreductase activity, acting on paired donors, with incorporation or reduction of molecular oxygen, 2-oxoglutarate as one donor, and incorporation of one atom each of oxygen into both donors	3.4e-19	1.8e-17
GO:0006812	P	cation transport	2.6e-19	2.2e-17
GO:0032259	P	methylation	1.6e-18	1.3e-16
GO:0006629	P	lipid metabolic process	5e-18	4e-16
GO:0032787	P	monocarboxylic acid metabolic process	5.3e-18	4.2e-16
GO:0003676	F	nucleic acid binding	1e-17	5.2e-16
GO:0030001	P	metal ion transport	6.8e-18	5.3e-16
GO:0006730	P	one-carbon metabolic process	8.6e-18	6.5e-16
GO:0009056	P	catabolic process	1.1e-17	7.9e-16
GO:0042545	P	cell wall modification	1.2e-17	8.5e-16
GO:0004674	F	protein serine/threonine kinase activity	2.1e-17	1e-15
GO:0006855	P	multidrug transport	1.8e-17	1.3e-15
GO:0050660	F	FAD binding	2.7e-17	1.3e-15
GO:0030599	F	pectinesterase activity	3e-17	1.4e-15
GO:0043412	P	macromolecule modification	2.4e-17	1.7e-15
GO:0022857	F	transmembrane transporter activity	5.3e-17	2.3e-15
GO:0015893	P	drug transport	4.9e-17	3.5e-15
GO:0042493	P	response to drug	6.9e-17	4.7e-15
GO:0015238	F	drug transmembrane transporter activity	1.3e-16	5.4e-15
GO:0046034	P	ATP metabolic process	8.4e-17	5.7e-15
GO:0016310	P	phosphorylation	1.9e-16	1.3e-14
GO:0004857	F	enzyme inhibitor activity	3.2e-16	1.3e-14
GO:0006753	P	nucleoside phosphate metabolic process	3.6e-16	2.4e-14
GO:0009117	P	nucleotide metabolic process	3.6e-16	2.4e-14
GO:0055086	P	nucleobase, nucleoside and nucleotide metabolic process	4.9e-16	3.2e-14
GO:0043436	P	oxoacid metabolic process	5.3e-16	3.3e-14
GO:0019752	P	carboxylic acid metabolic process	5.3e-16	3.3e-14
GO:0006082	P	organic acid metabolic process	5.7e-16	3.5e-14
GO:0016758	F	transferase activity, transferring hexosyl groups	9.3e-16	3.8e-14
GO:0006468	P	protein amino acid phosphorylation	7.2e-16	4.4e-14
GO:0042180	P	cellular ketone metabolic process	7.7e-16	4.6e-14
GO:0034645	P	cellular macromolecule biosynthetic process	1.5e-15	9.1e-14
GO:0004672	F	protein kinase activity	2.5e-15	1e-13
GO:0009059	P	macromolecule biosynthetic process	2.5e-15	1.5e-13
GO:0006631	P	fatty acid metabolic process	1e-14	5.8e-13
GO:0015698	P	inorganic anion transport	1.1e-14	6.5e-13
GO:0016746	F	transferase activity, transferring acyl groups	4.9e-14	1.9e-12
GO:0005634	C	nucleus	2.8e-14	2.5e-12
GO:0016773	F	phosphotransferase activity, alcohol group as acceptor	1.3e-13	4.8e-12
GO:0050662	F	coenzyme binding	3.5e-13	1.3e-11
GO:0055044	C	symplast	6.1e-13	3.9e-11
GO:0009506	C	plasmodesma	6.1e-13	3.9e-11
GO:0015674	P	di-, tri-valent inorganic cation transport	8.5e-13	4.8e-11
GO:0005911	C	cell-cell junction	2e-12	1.1e-10
GO:0046483	P	heterocycle metabolic process	3.6e-12	2e-10
GO:0006820	P	anion transport	3.7e-12	2e-10
GO:0030054	C	cell junction	5.9e-12	2.9e-10
GO:0005576	C	extracellular region	6.8e-12	3.1e-10
GO:0010467	P	gene expression	7.3e-12	4e-10
GO:0046394	P	carboxylic acid biosynthetic process	8.1e-12	4.3e-10
GO:0016053	P	organic acid biosynthetic process	8.1e-12	4.3e-10
GO:0006633	P	fatty acid biosynthetic process	2.1e-11	1.1e-09
GO:0016747	F	transferase activity, transferring acyl groups other than amino-acyl groups	3.3e-11	1.2e-09
GO:0015297	F	antiporter activity	3.3e-11	1.2e-09
GO:0044265	P	cellular macromolecule catabolic process	3e-11	1.6e-09
GO:0030243	P	cellulose metabolic process	7.5e-11	3.9e-09
GO:0004175	F	endopeptidase activity	1.9e-10	6.6e-09
GO:0016757	F	transferase activity, transferring glycosyl groups	2.7e-10	8.9e-09
GO:0004091	F	carboxylesterase activity	3.5e-10	1.1e-08
GO:0044042	P	glucan metabolic process	2.5e-10	1.3e-08
GO:0004553	F	hydrolase activity, hydrolyzing O-glycosyl compounds	3.9e-10	1.3e-08
GO:0019842	F	vitamin binding	8.3e-10	2.6e-08
GO:0010167	P	response to nitrate	6.4e-10	3.2e-08
GO:0080135	P	regulation of cellular response to stress	6.9e-10	3.5e-08
C, Cellular component; F, Molecular function; P, Biological process

## Sheet: Table S8
Supplementary Table S8. Number of genes having H3K4me3 or H3K36me3 in both B. rapa and A. thaliana
	ChIP-chip (Chr. 4)				ChIP-seq				ChIP-seq
	10-day seedlings (Col)				aerial tissue of 2-week-old (Col)				Leaf (Ler)
	Roudier et al. (2011)				Luo et al. (2013)				Engelhorn et al. (2017)
H3K4me3	1,196 / 2,136	0.559925	a		9,003 / 16,123	0.558395	a		7,272 / 14,205	0.511932	b
H3K36me3	1,202 / 2,432	0.494243	b		N.D.				7,332 / 13,446	0.545292	a
H3K27me3	497 / 1,190	0.417647	c		3,334 / 7,026	0.474523	b		3,054 / 6,309	0.48407	c
Different letters indicate significant difference (Fisher's exact test, P < 10–5)
